# Supplementary material for: Connecting Species-Specific Extents of Genome Reduction in Mitochondria and Plastids
Source: Mol Biol Evol. 2024 May 17;41(6):msae097. doi: 10.1093/molbev/msae097 (PMC11144018; doi:10.1093/molbev/msae097)
Supplement: msae097_Supplementary_Data [file msae097_supplementary_data.zip]

Archive with 3 entries (3 files):
- fig-s1.tif
- fig-s2.tif
- fig-s3.tif
